# Supplementary material for: Ultrafast Photo-Ion Probing of the Relaxation Dynamics in 2-Thiouracil
Source: Molecules. 2023 Mar 3;28(5):2354. doi: 10.3390/molecules28052354 (PMC10005304; doi:10.3390/molecules28052354)
Supplement: Supplementary file 1 [file molecules-28-02354-s001.zip]

Archive with 1 entries (1 files):
- molecules-2111935-supplementary.pdf
